# Supplementary material for: Interactions of Isoquinoline Alkaloids with Transition Metals Iron and Copper
Source: Molecules. 2022 Sep 29;27(19):6429. doi: 10.3390/molecules27196429 (PMC9572997; doi:10.3390/molecules27196429)
Supplement: Supplementary file 1 [file molecules-27-06429-s001.zip]

Archive with 1 entries (1 files):
- molecules-1932208-supplementary.pdf
